# Supplementary material for: Selective Killing of BRCA2-Deficient Ovarian Cancer Cells via MRE11 Blockade
Source: Int J Mol Sci. 2023 Jun 30;24(13):10966. doi: 10.3390/ijms241310966 (PMC10341502; doi:10.3390/ijms241310966)
Supplement: Supplementary file 1 [file ijms-24-10966-s001.zip]

Archive with 1 entries (1 files):
- ijms-2418451-supplementary.pdf
